# Supplementary material for: Extracts from Allium pseudojaponicum Makino Target STAT3 Signaling Pathway to Overcome Cisplatin Resistance in Lung Cancer
Source: Mar Drugs. 2025 Apr 14;23(4):167. doi: 10.3390/md23040167 (PMC12028371; doi:10.3390/md23040167)
Supplement: Supplementary file 1 [file marinedrugs-23-00167-s001.zip]

Archive with 1 entries (1 files):
- marinedrugs-3567430-supplementary.pdf
